# Supplementary material for: Is Sustainability Part of the Drill? Examining Knowledge and Awareness Among Dental Students in Bucharest, Romania
Source: Dent J (Basel). 2025 Mar 5;13(3):114. doi: 10.3390/dj13030114 (PMC11941699; doi:10.3390/dj13030114)
Supplement: Supplementary file 1 [file dentistry-13-00114-s001.zip]

Archive with 1 entries (1 files):
- dentistry-3462279-supplementary.pdf
